# Supplementary material for: Association of Common Genetic Variants in the CPSF7 and SDHAF2 Genes with Canine Idiopathic Pulmonary Fibrosis in the West Highland White Terrier
Source: Genes (Basel). 2020 May 30;11(6):609. doi: 10.3390/genes11060609 (PMC7349241; doi:10.3390/genes11060609)
Supplement: Supplementary file 1 [file genes-11-00609-s001.zip]

Archive with 7 entries (6 files):
- Supplementary/
- Supplementary/Figure S1-S3.docx
- Supplementary/File_S1.pdf
- Supplementary/Table_S1.xlsx
- Supplementary/Table_S2.xlsx
- Supplementary/Table_S3.xlsx
- Supplementary/~$Table_S3.xlsx
