# Supplementary material for: Association of Common Genetic Variants in the CPSF7 and SDHAF2 Genes with Canine Idiopathic Pulmonary Fibrosis in the West Highland White Terrier
Source: Genes (Basel). 2020 May 30;11(6):609. doi: 10.3390/genes11060609 (PMC7349241; doi:10.3390/genes11060609)
Supplement: Supplementary file 1 [file genes-11-00609-s001.zip › Supplementary/Table_S1.xlsx]

## Sheet: S1 Table
			Median	Min	Max
		0X	3.59163e+07	33918432	36243510
		≥ 1X	1.68115e+07	6204735	29777717
		≥ 2X	1.91506e+07	4140715	30038775
		≥ 3X	8816381	568435	23080062
		≥ 4X	4033195	115193	16915137
		≥ 5X	1.90226e+06	34490	12200995
		≥ 6X	955340	13396	8811104
		≥ 7X	503982	5002	6424541
		≥ 8X	269708	2549	4741020
		≥ 9X	151128	1692	3546249
		≥ 10X	88322	1277	2682344
