# Supplementary material for: Association of Common Genetic Variants in the CPSF7 and SDHAF2 Genes with Canine Idiopathic Pulmonary Fibrosis in the West Highland White Terrier
Source: Genes (Basel). 2020 May 30;11(6):609. doi: 10.3390/genes11060609 (PMC7349241; doi:10.3390/genes11060609)
Supplement: Supplementary file 1 [file genes-11-00609-s001.zip › Supplementary/Table_S2.xlsx]

## Sheet: Sheet1
	Gene Symbol	SNP Level		GATES (±1,500 bp)		GATES (±5,000 bp)		GATES (±10,000 bp)
		#SNPs (p < 0.05)	Minimum p	#SNPs	p	#SNPs	p	#SNPs	p
	AKAP13			20	0.04265	22	0.042656	25	0.0367875
	APOC1P1
	ATP11A
	C6orf10
	CD1C	6	0.0291504	58	0.0396201	73	0.0421513	81	0.0421513
	CFH
	DEPTOR	1	0.0264188	46	0.0287528	47	0.0298446	54	0.0287528
	DPP9
	DSP			63	0.0301681
	EHMT2
	FAM13A	15	0.0154425
	FAM47E
	FYN
	GOSR2
	HECTD2
	HSD17B12
	IL9RP3
	IVD
	KANSL1
	KIF15	9	0.0297413
	LILRP2
	LINC00327
	LRRC34
	MAD1L1	19	0.0226379	472	0.0255523	472	0.0255523	472	0.0255523
	MDGA2
	MEMO1
	MOB3B
	MRPL13	7	0.0173728	33	0.0173728	42	0.0163769
	MUC2
	MUC5B	1	0.00474219	45	0.00474219	56	0.00505781	75	0.00497608
	NDUFAF2
	OBFC1
	RDH13
	REEP3
	RTEL1
	SRD5A2	15	0.00729237
	SULT4A1
	TERT			6	0.0300752	14	0.0300752	23	0.0363079
	TOLLIP
	TTC27	17	0.0328701
	TTYH1					16	0.0152708	21	0.0126142
