# Supplementary material for: Association of Common Genetic Variants in the CPSF7 and SDHAF2 Genes with Canine Idiopathic Pulmonary Fibrosis in the West Highland White Terrier
Source: Genes (Basel). 2020 May 30;11(6):609. doi: 10.3390/genes11060609 (PMC7349241; doi:10.3390/genes11060609)
Supplement: Supplementary file 1 [file genes-11-00609-s001.zip › Supplementary/Table_S3.xlsx]

## Sheet: Sheet1
	SNPs information					GWAS			Hayward et al. (Westies; n =3)	Hayward et al. (Other Breeds; n = 362)
	Refsnp id	CHR	BP	A1	A2	F_A	F_U	Average	Allele Frequencies (A1)	Allele Frequencies (A1)
	rs22669389	18	54992254	T	A	0.7037	0.3333	0.478	T: 0.500	T: 0.667
	rs22647286	18	54987884	C	T	0.7037	0.3333	0.478	C: 0.500	C: 0.837
	rs851654341	18	54986491	A	G	0.7037	0.3333	0.478	A: 0.500	A: 0.722
	rs852097932	18	54986070	A	G	0.7037	0.3372	0.479	A: 0.500	A: 0.680
	rs22686152	18	54992285	A	G	0.7037	0.3452	0.486	A: 0.500	A: 0.856
	rs22647289	18	54987464	G	T	0.7037	0.3452	0.486	G: 0.667	G: 0.729
	rs850942449	18	54983627	A	G	0.7037	0.3452	0.486	A: 0.500	A: 0.729
	-	18	54984004	G	A	0.7037	0.3452	0.486	G:0.333	G: 0.772
	rs22647283	18	54987912	C	T	0.6923	0.3256	0.464	C:0.333	C: 0.390
	rs850871193	18	54986170	C	T	0.6923	0.3372	0.471	C:0.500	C: 0.661
